# Supplementary material for: Expression of Nectin-4 and PD-L1 in Upper Tract Urothelial Carcinoma
Source: Int J Mol Sci. 2020 Jul 29;21(15):5390. doi: 10.3390/ijms21155390 (PMC7432817; doi:10.3390/ijms21155390)
Supplement: Supplementary file 1 [file ijms-21-05390-s001.zip]

Archive with 2 entries (2 files):
- Supplementary figures.pdf
- Supplementary Table S1.docx
